# Supplementary material for: Separation of Fructosyl Oligosaccharides in Maple Syrup by Using Charged Aerosol Detection
Source: Foods. 2021 Dec 20;10(12):3160. doi: 10.3390/foods10123160 (PMC8701490; doi:10.3390/foods10123160)
Supplement: Supplementary file 1 [file foods-10-03160-s001.zip]

Archive with 1 entries (1 files):
- foods-1472883-supplementary.pptx
